# Supplementary material for: Deletion of Glyoxalase 1 Exacerbates Acetaminophen-Induced Hepatotoxicity in Mice
Source: Antioxidants (Basel). 2024 May 25;13(6):648. doi: 10.3390/antiox13060648 (PMC11200933; doi:10.3390/antiox13060648)
Supplement: Supplementary file 1 [file antioxidants-13-00648-s001.zip]

Archive with 1 entries (1 files):
- antioxidants-2973113-supplementary.pdf
